# Supplementary material for: Effectiveness of a 6-Month Lifestyle Intervention on Diet, Physical Activity, Quality of Life, and Markers of Cardiometabolic Health in Women with PCOS and Obesity and Non-PCOS Obese Controls: One Size Fits All?
Source: Nutrients. 2021 Sep 28;13(10):3425. doi: 10.3390/nu13103425 (PMC8538637; doi:10.3390/nu13103425)
Supplement: Supplementary file 1 [file nutrients-13-03425-s001.zip]

Archive with 1 entries (1 files):
- nutrients-1394831-supplementary.pdf
